# Supplementary material for: Trpm5 channels encode bistability of spinal motoneurons and ensure motor control of hindlimbs in mice
Source: Nat Commun. 2021 Nov 24;12:6815. doi: 10.1038/s41467-021-27113-x (PMC8613399; doi:10.1038/s41467-021-27113-x)
Supplement: Supplementary file 10 — Source Data [file 41467_2021_27113_MOESM10_ESM.xlsx]

## Sheet: Fig 1c
Ca2+ spikes nb	sADP Ampl. (mV)	SEM		One-Way ANOVA with Multiple Comparisons
0	6.507	0.2921		Dunnett's multiple comparisons test	Summary	Adjusted P Value
1	7.956	1.035		0 vs. 1	ns	0.995
2	10.51	1.068		0 vs. 2	ns	0.15
3	11.87	1.089		0 vs. 3	**	0.0016
4	14.26	2.718		0 vs. 4	***	0.0002
5	15.16	1.425		0 vs. 5	****	<0.0001
6	15.56	1.571		0 vs. 6	****	<0.0001
7	16.21	1.757		0 vs. 7	****	<0.0001
8	18.16	0.6918		0 vs. 8	****	<0.0001
9	18.82	0.897		0 vs. 9	****	<0.0001
10	18.72	1.92		0 vs. 10	****	<0.0001
11	19.19	3.669		0 vs. 11	****	<0.0001
12	18.05	1.779		0 vs. 12	****	<0.0001
13	18.25	2.54		0 vs. 13	****	<0.0001
14	18.17	2.37		0 vs. 14	****	<0.0001
15	18.61	2.023		0 vs. 15	****	<0.0001
16	18.22	1.964		0 vs. 16	****	<0.0001
17	18.39	1.615		0 vs. 17	***	0.0009
18	18.14	2.657		0 vs. 18	****	<0.0001
19	19.4	1.906		0 vs. 19	****	<0.0001
20	18.96	1.518		0 vs. 20	****	<0.0001

## Sheet: Fig 1d
Post- 1st Stim. Timing (min)	sADP Ampl. (mV)	SEM		One-Way ANOVA with Multiple Comparisons
1	14.6375	0.489043		Dunnett's multiple comparisons test	Summary	Adjusted P Value
2	14.9069	0.765441		1 vs. 2	ns	>0.9999
3	14.2803	0.53561		1 vs. 3	ns	>0.9999
4	14.3375	0.72803		1 vs. 4	ns	>0.9999
5	13.9471	0.802038		1 vs. 5	ns	>0.9999
6	14.0948	0.521588		1 vs. 6	ns	>0.9999
7	13.8527	1.02628		1 vs. 7	ns	>0.9999
8	14.7931	0.702592		1 vs. 8	ns	>0.9999
9	14.6501	1.04382		1 vs. 9	ns	>0.9999
10	14.6216	0.557842		1 vs. 10	ns	>0.9999
11	14.1648	1.16944		1 vs. 11	ns	>0.9999
12	14.6573	0.687176		1 vs. 12	ns	>0.9999
13	14.6312	1.00455		1 vs. 13	ns	>0.9999
14	13.7928	0.850314		1 vs. 14	ns	>0.9999
15	14.0561	1.06721		1 vs. 15	ns	>0.9999
16	13.871	1.03999		1 vs. 16	ns	>0.9999
17	15.4606	1.06582		1 vs. 17	ns	>0.9999
18	14.7334	0.607622		1 vs. 18	ns	>0.9999
19	14.2156	1.49538		1 vs. 19	ns	>0.9999
20	14.3972	0.684762		1 vs. 20	ns	>0.9999

## Sheet: Fig 1e
		Control	Low Na+
		sADP Ampl. (mV)	sADP Ampl. (mV)
mouse #1	MN1	15.01	4.55
mouse #1	MN2	17.47	7.35
mouse #2	MN3	10.07	4.39
mouse #2	MN4	16.3	4.61
mouse #2	MN5	17.03	6.62
mouse #3	MN6	18.04	4.09
	MEAN	15.65	5.268
	SEM	1.196	0.5559
	Wilcoxon matched-pairs signed rank test
	P value	0.0313

## Sheet: Fig 1f
		Control	BAPTA
		sADP Ampl. (mV)	sADP Ampl. (mV)
mouse#1	MN1	25.05	8.45
mouse#1	MN2	17.89	9.06
mouse#1	MN3	13.06	5.31
mouse#2	MN4	8.15	1.35
mouse#2	MN5	10.62	4.12
mouse#2	MN6	10.56	1.89
mouse#2	MN7	7.71	4.21
mouse#2	MN8	8.79	2.26
	MEAN	12.73	4.581
	SEM	2.11	1.026
	Wilcoxon matched-pairs signed rank test
	P value	0.0078

## Sheet: Fig 1g
		33°C	23°C
		sADP Ampl. (mV)	sADP Ampl. (mV)
mouse#1	MN1	23.68	7.42
mouse#1	MN2	20.29	5.03
mouse#1	MN3	19.47	5.675
mouse#2	MN4	15.48	0.5
mouse#2	MN5	29.98	5.4
mouse#2	MN6	19.9567	1.59
mouse#3	MN7	24.51	9.01
	MEAN	21.91	4.946
	SEM	1.751	1.138
	Wilcoxon matched-pairs signed rank test
	P value	0.0156

## Sheet: Fig 1i
	33°C	23°C
Bistable	N=40	N=4
No Bistable	N=4	N=13
Fisher's exact test
P value	<0.0001

## Sheet: Fig 1j
			33°C				23°C
			delta Vm (mV)				delta Vm (mV)
	mouse#1	MN1	13.06		mouse#1	MN1	4.85
	mouse#2	MN8	3.05		mouse#2	MN2	0.3
	mouse#2	MN9	4.76		mouse#2	MN3	4.12
	mouse#3	MN2	5.95		mouse#3	MN4	1.86
	mouse#3	MN4	6.59
	mouse#3	MN11	8.27			MEAN	2.783
	mouse#3	MN12	3.85			SEM	1.044
	mouse#3	MN10	5.57
	mouse#4	MN3	9.79
	mouse#5	MN14	5.49
	mouse#5	MN15	6.82
	mouse#6	MN16	5.83
	mouse#6	MN17	5.53
	mouse#6	MN18	12.12
	mouse#6	MN19	9.43
	mouse#7	MN20	7.33
	mouse#8	MN21	6.66
	mouse#8	MN22	4.15
	mouse#8	MN23	6.53
	mouse#8	MN24	4.39
	mouse#8	MN25	12.69
	mouse#8	MN26	6.87
	mouse#9	MN27	10.58
	mouse#9	MN28	19.97
	mouse#9	MN29	5.16
	mouse#10	MN30	3.3
	mouse#10	MN31	4.82
	mouse#10	MN32	11.2
	mouse#10	MN33	7.57
	mouse#11	MN34	9.3
	mouse#12	MN13	3.3
	mouse#12	MN5	4.18
	mouse#12	MN6	5.37
	mouse#12	MN7	4.42
	mouse#13	MN35	8.21
	mouse#13	MN36	9.92
	mouse#13	MN37	9.03
	mouse#13	MN38	7.31
	mouse#13	MN39	7.54
		MEAN	7.305
		SEM	0.5252
		Mann Whitney test
		P value	0.0051

## Sheet: Fig2a
		Control	LA
		sADP Ampl. (mV)	sADP Ampl. (mV)
mouse#1	MN1	17.9333	26.1917
mouse#1	MN2	7.08	10.2733
mouse#1	MN3	4.30333	12.1317
mouse#1	MN4	11.4667	16.5733
mouse#2	MN5	18.7667	29.3683
mouse#2	MN6	14.0433	18.84
mouse#3	MN7	8.0075	16.7725
	MEAN	11.66	18.59
	SEM	2.093	2.638
	Wilcoxon matched-pairs signed rank test
	P value	0.0156

## Sheet: Fig 2b
		Control	TPPO
		sADP Ampl. (mV)	sADP Ampl. (mV)
mouse#1	MN1	19.89	5.01333
mouse#2	MN2	20.216	10.81
mouse#3	MN3	17.1487	8.52843
mouse#3	MN4	13.5442	6.98766
mouse#4	MN5	15.7669	10.4417
mouse#4	MN6	24.2584	17.2767
mouse#4	MN7	15.5345	8.52481
mouse#4	MN8	14.4598	10.2408
	MEAN	17.6	9.728
	SEM	1.272	1.279
	Wilcoxon matched-pairs signed rank test
	P value	0.0078

## Sheet: Fig 2c
		Trpm5 +/+				Trpm5 -/-
		sADP Ampl. (mV)				sADP Ampl. (mV)
mouse#1	MN1	17.1		mouse#1	MN1	1.25
mouse#1	MN2	13.5		mouse#2	MN2	6.62
mouse#2	MN3	16		mouse#2	MN3	5.37
mouse#2	MN4	24.2		mouse#2	MN4	18.59
mouse#2	MN5	15.5		mouse#2	MN5	10.1
mouse#2	MN6	14.5		mouse#3	MN6	15
mouse#3	MN7	19		mouse#3	MN7	13
mouse#3	MN8	14		mouse#3	MN8	14.5
mouse#3	MN9	16		mouse#3	MN9	6
mouse#3	MN10	22		mouse#3	MN10	4
mouse#3	MN11	30		mouse#3	MN11	10
mouse#3	MN12	19		mouse#3	MN12	12
mouse#4	MN13	28		mouse#4	MN13	13
mouse#4	MN14	25		mouse#4	MN14	12
mouse#4	MN15	28		mouse#4	MN15	12
mouse#4	MN16	12		mouse#4	MN16	6.5
mouse#4	MN17	28		mouse#4	MN17	12.5
mouse#4	MN18	25		mouse#4	MN18	4
mouse#4	MN19	16		mouse#5	MN19	6
mouse#4	MN20	18		mouse#5	MN20	7
mouse#4	MN21	21		mouse#5	MN21	10.5
mouse#5	MN22	17		mouse#5	MN22	10.5
mouse#6	MN23	23.68		mouse#5	MN23	7
mouse#6	MN24	20.29		mouse#5	MN24	15
mouse#6	MN25	19.47
mouse#6	MN26	15.48			MEAN	9.685
mouse#6	MN27	29.98			SEM	0.8744
mouse#6	MN28	19.9567
mouse#7	MN29	20
mouse#8	MN30	18		Mann Whitney test
mouse#8	MN31	18		P value	<0.0001
mouse#8	MN32	11.11
mouse#8	MN33	14
mouse#9	MN34	17
mouse#9	MN35	16
mouse#9	MN36	15
mouse#9	MN37	18
mouse#10	MN38	21
mouse#10	MN39	15
mouse#11	MN40	16
mouse#11	MN41	18
mouse#12	MN42	19.82
mouse#12	MN43	17.4
mouse#12	MN44	16.02
mouse#12	MN45	16.2
mouse#12	MN46	15.2
mouse#12	MN47	14
mouse#12	MN48	13
mouse#12	MN49	13
mouse#12	MN50	12.3
mouse#12	MN51	13
	MEAN	18.33
	SEM	0.6702

[truncated: 46 more sheets: Fig 2d, Fig 2e-f, Fig. 2h, Fig 2i, Fig 2j, Fig 2k, Fig 3a, Fig 3b, Fig 3c, Fig 3d, Fig 3e, Fig 3f, Fig 3g, Fig 3h, Fig 4a, Fig 4b, Fig 4c, Fig 4d, Fig 4e, Fig 4f …]
